# Supplementary material for: Polymeric Nanovehicle of α-Tocopheryl Succinate Based on a Methacrylic Derivative of Hydroxychloroquine and Its Cytotoxic Effect on Breast Cancer Cells
Source: Polymers (Basel). 2025 Oct 2;17(19):2672. doi: 10.3390/polym17192672 (PMC12526677; doi:10.3390/polym17192672)
Supplement: Supplementary file 1 [file polymers-17-02672-s001.zip]

Archive with 1 entries (1 files):
- polymers-3701912-supplementary.pdf
